# Supplementary material for: A Novel Ageladine A Derivative Acts as a STAT3 Inhibitor and Exhibits Potential Antitumor Effects
Source: Int J Mol Sci. 2023 May 16;24(10):8859. doi: 10.3390/ijms24108859 (PMC10219297; doi:10.3390/ijms24108859)
Supplement: Supplementary file 1 [file ijms-24-08859-s001.zip]

Archive with 1 entries (1 files):
- ijms-2296089-supplementary.pdf
